# Supplementary material for: Pre-Therapeutic VEGF Level in Plasma Is a Prognostic Bio-Marker in Head and Neck Squamous Cell Carcinoma (HNSCC)
Source: Cancers (Basel). 2021 Jul 27;13(15):3781. doi: 10.3390/cancers13153781 (PMC8345208; doi:10.3390/cancers13153781)
Supplement: Supplementary file 1 [file cancers-13-03781-s001.zip]

Archive with 1 entries (1 files):
- cancers-1268840-supplementary.pdf
